# Supplementary material for: Digital Microfluidic Multiplex RT-qPCR for SARS-CoV-2 Detection and Variants Discrimination
Source: Micromachines (Basel). 2023 Aug 17;14(8):1627. doi: 10.3390/mi14081627 (PMC10456927; doi:10.3390/mi14081627)
Supplement: Supplementary file 1 [file micromachines-14-01627-s001.zip]

Archive with 1 entries (1 files):
- micromachines-2514535-SI.pdf
